# Supplementary material for: Expert Programmers Have Fine-Tuned Cortical Representations of Source Code
Source: eNeuro. 2021 Jan 25;8(1):ENEURO.0405-20.2020. doi: 10.1523/ENEURO.0405-20.2020 (PMC7877476; doi:10.1523/ENEURO.0405-20.2020)
Supplement: Extended Data Figure 1-2 — Statistics of Java code snippets for each category and subcategory class. Numerics from 3rd (LOC) to last columns denote mean ± SD. LOC, lines of code; CPL, max number of characters per line. Download Figure 1-2, XLSX file. [file enu-eN-NWR-0405-20-s07.xlsx]

## Sheet: Sheet1
Extended Data Figure 1-2: Statistics of Java code snippets for each category and subcategory class.
Numerics from 3rd (LOC) to last columns denote 'MEAN±SD'. Abbreviations: LOC: Lines of code, CPL: Max number of characters per line.
Category	N	LOC	CPL	Number of total characters
Math	18	25.5 ± 2.5	60.5 ± 16.0	373 ± 58.6
Search	18	26.1 ± 1.8	59.8 ± 20.9	446 ± 109.2
Sort	18	28.3 ± 1.5	60.6 ± 15.4	479 ± 76.0
String	18	25.6 ± 2.5	56.4 ± 16.6	386 ± 84.0
All	72	26.4 ± 2.4	59.3 ± 17.1	421 ± 93.0
Subcategory	N	LOC	CPL	Number of total characters
Greatest common divisor	6	24.8 ± 2.2	59.7 ± 19.7	339 ± 51.7
Power	6	25.2 ± 3.4	57.2 ± 13.9	391 ± 73.4
Primality test	6	26.5 ± 1.5	64.8 ± 15.8	391 ± 37.9
Binary search	6	27.2 ± 2.4	63.5 ± 18.6	509 ± 102.7
Linear search	12	25.6 ± 1.2	57.9 ± 22.5	414 ± 101.5
Bubble sort	6	28.7 ± 1.8	62.0 ± 17.8	503 ± 89.9
Insertion sort	6	27.2 ± 0.8	65.8 ± 15.0	471 ± 66.9
Selection sort	6	29.2 ± 1.0	54.0 ± 13.0	463 ± 77.3
Run length encode	6	26.5 ± 3.2	55.0 ± 12.8	393 ± 74.5
String sort	6	25.0 ± 2.2	52.2 ± 14.4	344 ± 77.6
Substring search	6	25.2 ± 1.9	62.0 ± 22.4	422 ± 93.2
